# Supplementary material for: Natalizumab-Related Progressive Multifocal Leukoencephalopathy in Multiple Sclerosis: Findings from an Italian Independent Registry
Source: PLoS One. 2016 Dec 20;11(12):e0168376. doi: 10.1371/journal.pone.0168376 (PMC5172579; doi:10.1371/journal.pone.0168376)
Supplement: S1 Table — (XLSX) [file pone.0168376.s002.xlsx]

## Sheet: Foglio1
ID	SEX	AGE AT MS ONSET	AGE AT PML	MS DURATION AT PML	PREVIOUS IMMUNOSUPPRESSANT EXPOSURE	NATALIZUMAB EXPOSURE (MONTHS)	NATALIZUMAB INFUSIONS	ANNUALIZED RELAPSE RATE PRE-NATALIZUMAB	ANNUALIZED RELAPSE RATE UNDER NATALIZUMAB	CSF-JCV (COPIES/ML)	EDSS PRE-NATALIZUMAB	EDSS AT PML	EDSS POST-PML (2 MONTHS)	EDSS POST-PML (6 MONTHS)	EDSS POST-PML (12 MONTHS)	ASYMPTOMATIC PML	MRI PATTERN PML LESION(S)	GADOLINIUM ENHANCEMENT PML LESION(S)	IRIS
1	F	29	47	18	N	18	17	2	0	4015	5.5	6.5	9.5	9.5	9	N	Brainstem	N	Y
2	M	40	52	12	N	12	11	3	0	3932	2	6	8	8	7.5	N	Multilobar	N	Y
3	F	26	38	12	N	21	21	2	0	167	2	3	5.5	5.5	4	N	Multilobar	N	Y
4	F	23	30	7	N	49	50	1	0	850	6.5	8	8.5	8.5	7.5	N	Multilobar	N	N
5	F	41	43	2	N	42	45	0	0	37	3.5	3.5	3.5	3.5	3.5	N	Unilobar	Y	N
6	M	35	46	11	Y	28	30	2	0	15	2	2	2	2	2	Y	Unilobar	N	Y
7	F	29	32	3	N	18	20	3	0	50	2	4	4.5	5	4.5	N	Brainstem	N	Y
8	F	N/A	43	N/A	N	33	34	1	0	3300	6.5	7	9	9.5	9.5	N	Widespread	N	Y
9	F	32	54	22	N	52	42	2	0.05	55	5	6	8.5	8.5	7	Y	Unilobar	N	Y
10	F	12	23	11	Y	41	44	1	0	N/A	2.5	2	2	2	2	N	Unilobar	N	Y
11	F	N/A	51	N/A	Y	26	21	3	0	21	6.5	6.5	6.5	7	7.5	N	Unilobar	Y	Y
12	F	30	46	16	Y	39	39	2	0	37	5.5	4.5	5	6	5.5	N	Unilobar	Y	Y
13	M	26	46	20	Y	15	17	1	0	1545	6	7	8	8.5	8	N	Brainstem	N	Y
14	M	38	46	8	Y	27	29	1	0	355	3	3.5	7.5	7.5	7.5	N	Widespread	N	N
15	M	29	51	22	Y	34	34	1	1	4038	3.5	5	5	5	5	Y	Unilobar	N	N
16	F	24	28	4	N	25	25	3	1	73	1	3.5	1	3.5	1.5	N	Unilobar	Y	Y
17	F	21	41	20	Y	31	31	2	1	24	6.5	8.5	8.5	8.5	8.5	N	Multilobar	Y	N
18	F	24	60	36	N	13	13	2	0	71	6	7.5	7.5	7	6.5	N	Unilobar	Y	N
19	F	28	47	19	Y	21	21	1	0	294	5.5	7.5	7	6.5	6.5	N	Brainstem	Y	Y
20	F	35	48	14	N	19	16	2	0	13	3.5	3.5	3.5	3.5	3.5	N	Unilobar	N	N
21	F	42	56	14	N	49	48	2	0	26300	4	4	5	10	10	N	Multilobar	N	Y
22	F	17	22	5	N	48	51	3	0	5174	2	2.5	9.5	9.5	10	N	Widespread	N	Y
23	F	23	47	24	Y	52	37	2	0	330	7	6.5	6.5	7.5	7.5	N	Multilobar	Y	N
24	M	18	43	25	Y	66	63	1	0	29	6.5	6.5	6.5	6.5	6.5	N	Multilobar	Y	Y
25	M	27	38	11	N	33	27	2	0	366	1.5	2.5	4	4	4	Y	Unilobar	N	Y
26	F	29	39	10	Y	50	45	2	0	80	2	2	2.5	2	2	Y	Unilobar	N	Y
27	F	36	45	9	N	46	45	1	0	31	1.5	3	4	4.5	3	N	Widespread	Y	Y
28	M	30	37	7	N	47	52	1	0	657	4	6.5	7.5	8	8	N	Brainstem	N	Y
29	M	22	29	6	N	23	24	0.25	0	12	2.5	3	3	3	3	N	Unilobar	N	Y
30	F	22	38	16	N	41	37	0.83	0.5	64	4.5	8	7.5	7.5	7	N	Widespread	Y	N
31	F	19	36	17	N	78	78	2	0.17	4403	3.5	5.5	7.5	10	10	N	Brainstem	N	N
32	F	35	46	11	N	68	64	4	0	117	2	2	2.5	4.5	4	Y	Brainstem	Y	Y
33	F	9	34	6	N	80	58	3	1	10	4	5	7	7	5.5	N	Multilobar	N	Y
34	M	20	38	18	N	67	67	1	0	1307	3	7.5	8.5	8.5	8.5	N	Multilobar	N	Y
35	F	32	42	10	N	28	28	1	0	2322	2.5	3.5	4	6.5	6.5	N	Multilobar	Y	N
36	M	38	49	11	N	89	86	2	0	300	3.5	3.5	5.5	8	8.,0	N	Widespread	N	Y
37	F	18	44	25	N	32	27	2	0.3	887	6.5	7.5	8	8	8	N	Multilobar	Y	Y
38	M	26	33	7	N	55	47	4	0	0	4	4.5	5	5	5	N	Unilobar	N	Y
39	F	29	38	9	N	82	55	2	0	542	0	0	1	8.5	2.5	N	Multilobar	N	N
40	F	21	38	17	Y	69	55	0.5	0.01	172	6	3.5	4.5	6	6	N	Multilobar	N	Y
